# Supplementary material for: Relative Enhancement in Gadoxetate Disodium-Enhanced Liver MRI as an Imaging Biomarker in the Diagnosis of Non-Alcoholic Fatty Liver Disease in Pediatric Obesity
Source: Nutrients. 2023 Jan 20;15(3):558. doi: 10.3390/nu15030558 (PMC9921256; doi:10.3390/nu15030558)
Supplement: Supplementary file 1 [file nutrients-15-00558-s001.zip]

Archive with 1 entries (1 files):
- nutrients-2116750-supplementary.pdf
